# Supplementary material for: Functional brain imaging interventions for radiation therapy planning in patients with glioblastoma: a systematic review
Source: Radiat Oncol. 2022 Nov 12;17:178. doi: 10.1186/s13014-022-02146-8 (PMC9653002; doi:10.1186/s13014-022-02146-8)
Supplement: Supplementary file 1 — Additional file 1. A Database Search Strategy. [file 13014_2022_2146_MOESM1_ESM.xlsx]

## Sheet: PubMed
Database	ser
Database Provider	National Library of Medicine
Thesaurus	Thesaurus based on MeSH terms.
Search Date	2021-01-19
Search Completed by	John Ryan
Seached	Seached Title, Abstract & MeSH
Number	Concept	Key Words	Searched Terms =MeSH terms and Synonyms	Results
1	Functional Imaging	Functional / Multiparametric Imaging	"Multiparametric Imaging" "Functional Imaging"
2		Molecular imaging	"Molecular imaging"
3		Magnetic Resonance Imaging	"Magnetic Resonance Imaging " "MRI"
4		Magnetic resonance spectroscopic imaging	"Magnetic resonance spectroscopic imaging " "MRSI"
5		Single Photon Emission Computed Tomography	"Single Photon Emission Computed Tomography" "SPECT"
6		Positron Emission Tomography	"Positron Emission Tomography" "PET"
7		Positron Emission Tomography - Computed Tomography	"Positron Emission Tomography - Computed Tomography " "PET-CT"
8		Neuroimaging/ Brain Imaging	"Neuroimaging" "Brain Imaging"
9		Radionuclide imaging/ Radioisotope Scanning	"Radionuclide imaging" "Gamma Camera Imaging" "Radioisotope Scanning" "Scanning, Radioisotope" "Scintigraphy"
10		Multimodal Imaging/ Hybrid Imaging	"Multimodal Imaging" "Imaging, Multimodal" "Hybrid Imaging" "Imaging, Hybrid"
11		Computed Tomography, X-Ray	"Tomography, X-Ray Computed" "Computed X Ray Tomography" "Computerized Tomography, X Ray" "CAT Scan, X Ray" "CT Scan, X-Ray" "CT X Ray" "Tomography, X-Ray Computed" "Computed X Ray Tomography" "Computerized Tomography, X Ray" "Tomography, X-Ray Computerized" "Tomography, Xray Computed" "X-Ray Computer Assisted Tomography" "X-Ray Tomography, Computed"
Concept 1 Code/Search Strings	(((((((((((((((((((((((((((((((((((((Functional Imaging[Title/Abstract]) OR (Multiparametric Imaging[Title/Abstract])) OR (Molecular imaging[Title/Abstract])) OR (Magnetic Resonance Imaging[Title/Abstract])) OR (MRI[Title/Abstract])) OR (Magnetic resonance spectroscopic imaging[Title/Abstract])) OR (MRSI[Title/Abstract])) OR (Single Photon Emission Computed Tomography[Title/Abstract])) OR (SPECT[…			1309284
Concept 2: Glioblastoma Multiforme
Number	Concept	Key Words	Searched Terms =MeSH terms and Synonyms	Results
1	Glioblastoma Multiforme	Glioblastoma Multiforme	"Glioblastoma Multiforme" "GBM" "Glioma" "Astrocytoma, Grade IV" "Giant Cell Glioblastoma"
Code/Search Strings	(((((Glioblastoma Multiforme[Title/Abstract]) OR (GBM[Title/Abstract])) OR (Glioma[Title/Abstract])) OR (Astrocytoma, Grade IV[Title/Abstract])) OR (Giant Cell Glioblastoma[Title/Abstract])) OR ("glioblastoma multiforme"[MeSH] OR "GBM"[MeSH] OR "Glioma"[MeSH] OR "astrocytoma grade iv"[MeSH] OR "giant cell glioblastoma"[MeSH])			106541
Concept 3: Radiotherapy Planning
Number	Concept	Key Words	Searched Terms =MeSH terms and Synonyms	Results
1	Radiotherapy Planning	Radiotherapy/ Radiation Therapy	"Radiotherapy" "Radiother*" "Radiation Therapy" "Radiation Therapy, Targeted" "Radiation Treatment" "Radiotherapy, Targeted" "Targeted Radiation Therapy" "Targeted Radiotherapy"
2		Adjuvant Radiotherapy	"Adjuvant Radiotherapy" "Adjuvant Radiother*" "Radiother*, Adjuvant" "Adjuvant Radiother*" "Chemo, Radiother*" "Chemo, Radiation Ther*"
3		Radiotherapy, Computer-Assisted	"Radiotherapy, Computer-Assisted" "Radiother*, Computer-Assisted" "Radiother* computer assisted" "Computer-Assisted Radiation Therapy" "Computer-Assisted Radiother*" "Radiation Therapy, Computer-Assisted" "Gross Tumour Volume" "GTV" "Clinical Target Volume" "CTV" "Biological Target Volume" "BTV"
4		Dose Fractionation, Radiotherapy	"Dose Fractionation, Radiotherapy" "Dose Fractionation, Radiother*" "Radiation Dose Fractionation" "Radiother* Dose Fractionation" "Radiation Therapy Dose Fractionation"
5		Radiotherapy, Image-Guided	"Radiotherapy, Image-Guided" "Radiother*, Image-Guided" "Image-Guided Radiother*" "Image-Guided Radiation Therapy" "Radiother* Target Organ Alignment" "Target Organ Alignment, Radiother*"
Code/Search Strings	(((((((((((((((((((((((((((((((((((((Radiotherapy[Title/Abstract]) OR (Radiother*[Title/Abstract])) OR (Radiation Therapy[Title/Abstract])) OR (Radiation Therapy, Targeted[Title/Abstract])) OR (Radiation Treatment[Title/Abstract])) OR (Radiotherapy, Targeted[Title/Abstract])) OR (Targeted Radiation Therapy[Title/Abstract])) OR (Targeted Radiotherapy[Title/Abstract])) OR (Adjuvant Radiotherapy[Tit…			348058
Final search = Concept 1 AND Concept 2 AND Concept 3 AND Filter English AND Filter Date range= 1/1/2011-1/01/2021	(((((((((((((((((((((((((((((((((((((((Functional Imaging[Title/Abstract]) OR (Multiparametric Imaging[Title/Abstract])) OR (Molecular imaging[Title/Abstract])) OR (Magnetic Resonance Imaging[Title/Abstract])) OR (MRI[Title/Abstract])) OR (Magnetic resonance spectroscopic imaging[Title/Abstract])) OR (MRSI[Title/Abstract])) OR (Single Photon Emission Computed Tomography[Title/Abstract])) OR (SPEC…			1768

## Sheet: CINAHL
Database	CINAHL
Database Provider	EBSCO
Thesaurus	Thesaurus based on CINAHL Headings
Search Date	2021-01-19
Seach Complted By	John Ryan
Seached	Seached Title, Abstract & CINAHL Headings
Number	Concept	Key Words	Searched Terms =CINAHL Headings and Synonyms	Results
1	Functional Imaging	Multiparametric/ Functional Imaging	"Multiparametric Imaging" "Functional Imaging"
2		Molecular imaging	"Molecular Imaging"
3		Magnetic Resonance Imaging	"Magnetic Resonance Imaging" "MRI"
4		Magnetic resonance spectroscopic imaging	"Proton Magnetic Resonance Spectroscopy" "Magnetic Resonance Spectroscopy" "MRSI"
5		Single Photon Emission Computed Tomography	"Single Photon Emission Computed Tomography" "SPECT"
6		Positron Emission Tomography	"Positron Emission Tomography" "PET"
7		Positron Emission Tomography - Computed Tomography	"Positron Emission Tomography - Computed Tomography" "Tomography, Emission-Computed" "PET-CT"
8		Multimodal Imaging/ Hybrid Imaging	"Multimodal Imaging" "Imaging, Multimodal" "Hybrid Imaging" "Imaging, Hybrid"
9		Neuroimaging/ Brain Imaging	"Neuroimaging" "Neuroradiography" "Brain Imaging"
10		Radionuclide imaging/ Radioisotope Scanning	"Radionuclide imaging" "Diagnosis, Radioisotope" "Radionuclide Imaging"
11		Computed Tomography, X-Ray	"Tomography, X-Ray Computed" "Computed X Ray Tomography" "Computerized Tomography, X Ray" "CAT Scan, X Ray" "CT Scan, X-Ray" "CT X Ray" "Tomography, X-Ray Computed" "Computed X Ray Tomography" "Computerized Tomography, X Ray" "Tomography, X-Ray Computerized" "Tomography, Xray Computed" "X-Ray Computer Assisted Tomography" "X-Ray Tomography, Computed"
Concept 1 Code/Search Strings	( Multiparametric Imaging OR Functional Imaging OR Molecular Imaging OR Magnetic Resonance Imaging OR MRI OR Proton Magnetic Resonance Spectroscopy OR Magnetic Resonance Spectroscopy OR MRSI OR Single Photon Emission Computed Tomography OR SPECT OR Positron Emission Tomography OR PET OR Positron Emission Tomography - Computed Tomography OR Tomography, Emission-Computed OR PET-CT OR Multimodal Ima…			287923
Concept 2: Glioblastoma Multiforme
Number	Concept	Key Words	Searched Terms =CINAHL Headings and Synonyms	Results
1	Glioblastoma Multiforme	Glioblastoma Multiforme	"Glioblastoma Multiforme" "GBM" "Glioma" "Astrocytoma, Grade IV" "Giant Cell Glioblastoma"
Code/Search Strings	( Glioblastoma Multiforme OR GBM OR Glioma OR Astrocytoma, Grade IV OR Giant Cell Glioblastoma ) OR AB ( Glioblastoma Multiforme OR GBM OR Glioma OR Astrocytoma, Grade IV OR Giant Cell Glioblastoma ) OR MW ( Glioblastoma Multiforme OR GBM OR Glioma OR Astrocytoma, Grade IV OR Giant Cell Glioblastoma )			11073
Concept 3: Radiotherapy Planning
Number	Concept	Key Words	Searched Terms =CINAHL Headings and Synonyms	Results
1	Radiotherapy Planning	Radiotherapy/ Radiation Therapy	"Radiotherapy" "Radiother*" "Radiation Therapy" "Radiation Therapy, Targeted" "Radiation Treatment" "Radiotherapy, Targeted" "Targeted Radiation Therapy" "Targeted Radiotherapy"
2		Adjuvant Radiotherapy	"Adjuvant Radiotherapy" "Radiother*, Adjuvant" "Adjuvant Radiother*" "Chemo, Radiother*" "Chemo, Radiation Ther*"
3		Radiotherapy, Computer-Assisted	"Radiotherapy, Computer-Assisted" "Radiotherapy, Conformal" "gross tumour volume" "GTV" "clinical target volume" "CTV" "biological target volume" "BTV"
4		Dose Fractionation, Radiotherapy	"Radiation Dosage" "Dose-Response Relationship, Radiation"
5		Radiotherapy, Image-Guided	"Radiotherapy, Image-Guided"
Code/Search Strings	( Radiotherapy OR Radiother* OR Radiation Therapy OR Radiation Therapy, Targeted OR Radiation Treatment OR Radiotherapy, Targeted OR Targeted Radiation Therapy OR Targeted Radiotherapy OR Adjuvant Radiotherapy OR Radiother*, Adjuvant OR Adjuvant Radiother* OR Chemo, Radiother* OR Chemo, Radiation Ther* OR Radiotherapy, Computer-Assisted OR Radiotherapy, Conformal OR gross tumour volume OR GTV OR …			84493
Final search = Concept 1 AND Concept 2 AND Concept 3 AND Filter English AND Jan 2011-Jan 2021	Search Alert: "(TI Radiotherapy OR Radiother* OR Radiation Therapy OR Radiation Therapy, Targeted OR Radiation Treatment OR Radiotherapy, Targeted OR Targeted Radiation Therapy OR Targeted Radiotherapy OR Adjuvant Radiotherapy OR Radiother*, Adjuvant OR Adjuvant Radiother* OR Chemo, Radiother* OR Chemo, Radiation Ther* OR Radiotherapy, Computer-Assisted OR Radiotherapy, Conformal OR gross tumour …			456

## Sheet: Scopus
Database	Scopus
Database Provider	Elsevier
Thesaurus	Thesaurus based on Indexed Terms
Search Date	2021-01-20
Seach Complted By	John
Searched	Seached Title, Abstract & Indexed Terms
Number	Concept	Key Words	Searched Terms =Indexed Terms and Synonyms	Results
1	Functional Imaging	Functional Imaging/ Multiparametric Imaging	multiparametric Imaging functional Imaging
2		Molecular imaging	molecular imaging single molecule imaging
3		Magnetic Resonance Imaging	magnetic resonance imaging MRI nuclear magnetic resonance imaging imaging, magnetization transfer magnetic resonance imaging magnetic resonance tomography magnetization transfer imaging mr imaging MRI NMR imaging
4		Magnetic resonance spectroscopic imaging	magnetic resonance spectroscopic imaging MRSI nuclear magnetic resonance spectroscopy high field nmr magnetic resonance spectroscopy mnr spectroscopy MR spectroscopy nmr spectral analysis nmr spectral identification NMR spectrometry NMR spectroscopy nmr spectrum nuclear magnetic resonance spectral analysis nuclear magnetic resonance spectrometry nuclear magnetic resonance spectrum spectroscopy, n…
5		Single Photon Emission Computed Tomography	single photon emission computed tomography SPECT Computer assisted tomography, single photon emission emission computer tomography, single photon single photon emission computer tomography single-photon emission-computed tomography tomography, emission-computed, single-photon
6		Positron Emission Tomography	positron emission tomography PET p.e.t. PET scan PET scanning positron emission tomographic scan positron emission tomographic scanning positron tomography positron-emission tomography tomography, positron
7		Positron Emission Tomography - Computed Tomography	positron emission tomography - computed tomography PET-CT computer assisted positron emission tomography positron emission computed tomography positron emission tomography computed tomography positron emission tomography, computer assisted positron-emission tomography and computed tomography
8		Neuroimaging/ Brain Imaging	neuroimaging brain imaging neural imaging neuro-imaging
9		Radionuclide imaging/ Radioisotope Scanning	radionuclide imaging scintiscanning gamma radiation scanning gamma ray scanning gamma scanning image, radio isotope isotope scanning radio isotope scanning radioisotope scanning radionuclide imaging radionuclide scanning scanning, gamma scanning, gamma radiation scanning, isotope scanning, radiation scanning, scinti scintillation scanning scintiscan
10		Multimodal Imaging/ Hybrid Imaging	multimodal imaging multi modal imaging hybrid imaging
11		Computed Tomography, X-Ray	computed tomography, x-ray computer assisted tomography CAT scan cat scanning computed tomographic scan computed tomography computed tomography scan computer tomography computerised axial tomography computerised tomography computerized axial tomography computerized tomography computerized tomography scan
Concept 1 Code/Search Strings		INDEXTERMS ( "multiparametric Imaging" ) OR INDEXTERMS ( "functional Imaging" ) OR INDEXTERMS ( "molecular imaging" ) OR INDEXTERMS ( "single molecule imaging" ) OR INDEXTERMS ( "magnetic resonance imaging" ) OR INDEXTERMS ( "MRI" ) OR INDEXTERMS ( "nuclear magnetic resonance imaging" ) OR INDEXTERMS ( "imaging, magnetization transfer" ) OR INDEXTERMS ( "magnetic resonance imaging" ) OR INDEXTERM…		1945513
Concept 2: Glioblastoma Multiforme
Number	Concept	Key Words	Searched Terms =Indexed Terms and Synonyms	Searches
1	Glioblastoma Multiforme	Glioblastoma Multiforme	glioblastoma anaplastic astrocytoma astrocytoma, anaplastic gliobastoma multiforme glioblastomas glyoblastoma malignant glioma
Code/Search Strings		INDEXTERMS ( "glioblastoma" ) OR INDEXTERMS ( "anaplastic astrocytoma" ) OR INDEXTERMS ( "astrocytoma, anaplastic" ) OR INDEXTERMS ( "gliobastoma multiforme" ) OR INDEXTERMS ( "glioblastomas" ) OR INDEXTERMS ( "glyoblastoma" ) OR INDEXTERMS ( "malignant glioma" ) OR TITLE-ABS ( "glioblastoma" ) OR TITLE-ABS ( "anaplastic astrocytoma" ) OR TITLE-ABS ( "astrocytoma, anaplastic" ) OR TITLE-ABS ( "gl…		65249
Concept 3: Radiotherapy Planning
Number	Concept	Key Words	Searched Terms =Indexed Terms and Synonyms
1	Radiotherapy Planning	Radiotherapy/ Radiation Therapy
2		Adjuvant Radiotherapy	adjuvant radiotherapy adjuvant radiother* radiother*, adjuvant
3		Radiotherapy, Computer-Assisted	computer assisted radiotherapy computer assisted radiother* computer-assisted radiother* radiother*, computer-assisted gross tumour volume GTV clinical target volume CTV biological target volume BTV
4		Dose Fractionation, Radiotherapy	dose fractionation, radiother* radiation dose fractionation dose fractionation dose fractionation radiation fractionation, dose radiother* dose escalation
5		Radiotherapy, Image-Guided	radiotherapy, image guided radiother*, image guided image guided radiother* image-guided radiother* image guided radiation therapy IGRT
Code/Search Strings	INDEXTERMS ( radiotherapy ) OR INDEXTERMS ( radiother* ) OR INDEXTERMS ( radiation AND therapy ) OR INDEXTERMS ( fractionated AND radiotherapy ) OR INDEXTERMS ( irradiation AND therapy ) OR INDEXTERMS ( radiation AND treatment ) OR INDEXTERMS ( radio* AND therapy ) OR INDEXTERMS ( radio* AND treatment ) OR INDEXTERMS ( radiology, AND therapeutic ) OR INDEXTERMS ( radiotreatment ) OR INDEXTERMS ( …			1341380
Final search = Concept 1 AND Concept 2 AND Concept 3 AND Filter English AND Filter Date range Jan/2011-Jan 2021	( INDEXTERMS ( "multiparametric Imaging" ) OR INDEXTERMS ( "functional Imaging" ) OR INDEXTERMS ( "molecular imaging" ) OR INDEXTERMS ( "single molecule imaging" ) OR INDEXTERMS ( "magnetic resonance imaging" ) OR INDEXTERMS ( "MRI" ) OR INDEXTERMS ( "nuclear magnetic resonance imaging" ) OR INDEXTERMS ( "imaging, magnetization transfer" ) OR INDEXTERMS ( "magnetic resonance imaging" ) OR INDEXTE…			3092

## Sheet: Cochrane Library
Database	Cochrane Library
Database Provider	Cochrane Library
Thesaurus	Thesaurus based on MeSH
Search Date	2021-01-22
Seach Complted By	John
Searched	Seached Title, Abstract & Key Keywords
Number	Concept	Key Words	Searched Terms =MeSH Terms and Synonyms	Results
1	Functional Imaging	Multiparametric/ Functional Imaging	"multiparametric imaging" "functional imagin"
2		Molecular imaging	"molecular imaging" "imaging, molecular"
3		Magnetic Resonance Imaging	"magnetic resonance imaging" "MRI" "steady-state free precession MRI" "imaging, NMR" "tomography, NMR" "MR tomography" "imaging, magnetic resonance" "NMR tomography" "tomography, MR" "NMR imaging" "steady state free precession MRI" "zeugmatography" "tomography, proton spin" "proton spin tomography" "fMRI" "MRI, functional" "functional MRI" "magnetic resonance imaging, functional" "functional magn…
4		Magnetic resonance spectroscopic imaging	"magnetic resonance spectroscopic imaging" "MRSI" "magnetic resonance spectroscopy" "NMR spectroscopy, in vivo" "in vivo NMR spectroscopy" "spectroscopy, nuclear magnetic resonance" "magnetic resonance spectroscopies" "spectroscopy, magnetic resonance" "resonance spectroscopy, magnetic" "nuclear magnetic resonance" "magnetic resonance, nuclear" " resonance, nuclear magnetic" "MR spectroscopy" "sp…
5		Single Photon Emission Computed Tomography	"single photon emission computed tomography" "tomography, emission-computed, single-photon" "single-photon emission computerized tomography" "radionuclide tomography, single-photon emission-computed" "radionuclide tomography, single photon emission computed" "CAT scan, single-photon emission" "single photon emission CT scan" " single-photon emission computer-assisted tomography" " CAT scan, singl…
6		Positron Emission Tomography	"positron emission tomography " "positron-emission tomography" "tomography, positron-emission" " tomography, positron emission" "scans, PET" "PET scans" "positron emission tomography" "scan, PET" "PET scan"
7		Positron Emission Tomography - Computed Tomography	"positron emission tomography computed tomography" "positron emission tomography-computed tomography" "PET-CT scans" "scans, PET CT" "CT scans, PET" "PET CT scans" "scan, PET CT" "PET CT scan" "PET-CT scan" "scans, PET-CT" "PET scans, CT" "CT PET scan" "PET scan, CT" "scan, CT PET" "CT PET scans" "scans, CT PET" "scan, PET-CT" "CT scan, PET" "PET-CT" "CT PET"
8		Neuroimaging Brain Imaging	"neuroimaging" "imaging, brain" "brain imaging" "functional neuroimaging" "brain imaging, functional" "functional brain imagings" "functional brain imaging" "brain imagings, functional"
9		Radionuclide Imaging/ Radioisotope Scanning	"radionuclide imaging" "radioisotope scanning" "radionuclide imaging,scintigraphy" "imaging, gamma camera" "radioisotope scanning" "scanning, radioisotope" "imaging, radionuclide" "gamma camera imaging" "scintiphotography"
10		Multimodal Imaging Hybrid Imaging	"multimodal imaging" "imaging, multimodal" "hybrid imaging" "imaging, hybrid"
11		Computed Tomography, X-Ray	"computed tomography, X-ray" "computed X ray tomography" "computerized tomography, X ray" "transmission computed tomography" "tomography, x-ray computerized" "tomography, transmission computed" "computed x ray tomography" "x-ray computer assisted tomography" "tomography, x-ray computer assisted" "tomographies, computed x-ray" "CT X ray" "X-ray tomography, computed" "CT scan, X-ray" "computed tomo…
Concept 1 Code/Search Strings		("multiparametric imaging" OR "functional imagin" OR "molecular imaging" OR "imaging, molecular" OR "magnetic resonance imaging" OR "MRI" OR "steady-state free precession MRI" OR "imaging, NMR" OR "tomography, NMR" OR "MR tomography" OR "imaging, magnetic resonance" OR "NMR tomography" OR "tomography, MR" OR "NMR imaging" OR "steady state free precession MRI" OR " zeugmatography" OR "tomography, …		46701
Concept 2: Glioblastoma Multiforme
Number	Concept	Key Words	Searched Terms =MeSH Terms and Synonyms
1	Glioblastoma Multiforme	Glioblastoma Multiforme	"glioblastoma multiforme" "GBM" "astrocytoma, grade IV" "glioblastomas" "grade IV astrocytomas" "astrocytomas, grade IV" "grade IV astrocytoma" "glioblastoma, giant cell" "glioblastomas, giant cell" "giant cell glioblastomas" "giant cell glioblastoma"
Code/Search Strings		("glioblastoma multiforme" OR "GBM" OR "astrocytoma, grade IV" OR "glioblastomas" OR "grade IV astrocytomas" OR "astrocytomas, grade IV" OR "grade IV astrocytoma" OR "glioblastoma, giant cell" OR "glioblastomas, giant cell" OR "giant cell glioblastomas" OR "giant cell glioblastoma"):ti,ab,kw		1191
Concept 3: Radiotherapy Planning
Number	Concept	Key Words	Searched Terms =MeSH Terms and Synonyms
1	Radiotherapy Planning	Radiotherapy/ Radiation Therapy	"radiotherapy" "radiation therapy" "radiother*" "targeted radiation therapy" "radiother*, targeted "targeted radiother*" "targeted radiother*" "targeted radiation therapies" "radiother*, targeted" "therapy, targeted radiation" "radiation therapy, targeted" "therapies, targeted radiation" "radiation ther*, targeted" "radiation treatment" "radiation therapies" "treatment, radiation" "radiother*" "t…
2		Adjuvant Radiotherapy	"adjuvant radiotherapy" "adjuvant radiother*" "radiother*, adjuvant"
3		Radiotherapy, Computer-Assisted	"radiotherapy, computer-assisted" "radiother*, computer-assisted" "radiation therapy, computer assisted" "computer assisted radiother*" "computer-assisted radiation therapy" "therapy, computer-assisted radiation" "computer-assisted radiother*" "computer-assisted radiation therapies" "radiother*, computer assisted" "therapies, computer-assisted radiation" "radiation ther*, computer-assisted" "radi…
4		Dose Fractionation, Radiotherapy	"dose fractionation, radiotherapy " "dose fractionation, radiother*" "radiother* dose fractionations" "fractionations, radiother* dose" "radiation dose fractionation" "radiother* dose fractionation" "dose fractionations, radiother*" "fractionation, radiother* dose" "fractionation, radiation dose" "dose fractionation, radiother*"
5		Radiotherapy, Image-Guided	"radiotherapy, image-guided" "radiother*, image-guided" "radiother* target organ alignment" "target organ alignment, radiother*" "therapy, image-guided radiation" "image-guided radiother*" "ther*, image-guided radiation" "image-guided radiation ther*" "image-guided radiation ther*" "image-guided radiother*" "image guided radiation therapy" "radiother*, image-guided" "radiation ther*, image-guided…
Code/Search Strings		("radiotherapy" OR "radiation therapy" OR "radiother*" OR "targeted radiation therapy" OR """radiother*, targeted targeted radiother*"""" OR" "targeted radiother*" OR "targeted radiation therapies" OR "radiother*, targeted" OR "therapy, targeted radiation" OR "radiation therapy, targeted" OR "therapies, targeted radiation" OR "radiation ther*, targeted" OR "radiation treatment" OR "radiation ther…		36593
Final search = Concept 1 AND Concept 2 AND Concept 3 AND Filter English AND Filter Date Jan 2011-Jan2021		("multiparametric imaging" OR "functional imagin" OR "molecular imaging" OR "imaging, molecular" OR "magnetic resonance imaging" OR "MRI" OR "steady-state free precession MRI" OR "imaging, NMR" OR "tomography, NMR" OR "MR tomography" OR "imaging, magnetic resonance" OR "NMR tomography" OR "tomography, MR" OR "NMR imaging" OR "steady state free precession MRI" OR " zeugmatography" OR "tomography, …		109

## Sheet: EMBASE
Database	Embase
Database Provider	Ovid
Thesaurus	Thesaurus based on Emtree
Search Date	2021-01-24
Seach Complted By	John
Searched	Seached Title, Abstract & Emtree Term
Number	Concept	Key Words	Searched Terms =Emtree Terms and Synonyms	Results
1	Functional Imaging	Functional Imaging/ Multiparametric Imaging	multiparametric Imaging functional Imaging
2		Molecular imaging	molecular imaging single molecule imaging
3		Magnetic Resonance Imaging	magnetic resonance imaging MRI nuclear magnetic resonance imaging imaging, magnetization transfer magnetic resonance imaging magnetic resonance tomography magnetization transfer imaging mr imaging MRI NMR imaging
4		Magnetic resonance spectroscopic imaging	magnetic resonance spectroscopic imaging MRSI nuclear magnetic resonance spectroscopy high field nmr magnetic resonance spectroscopy mnr spectroscopy MR spectroscopy nmr spectral analysis nmr spectral identification NMR spectrometry NMR spectroscopy nmr spectrum nuclear magnetic resonance spectral analysis nuclear magnetic resonance spectrometry nuclear magnetic resonance spectrum spectroscopy, n…
5		Single Photon Emission Computed Tomography	single photon emission computed tomography SPECT Computer assisted tomography, single photon emission emission computer tomography, single photon single photon emission computer tomography single-photon emission-computed tomography tomography, emission-computed, single-photon
6		Positron Emission Tomography	positron emission tomography PET p.e.t. PET scan PET scanning positron emission tomographic scan positron emission tomographic scanning positron tomography positron-emission tomography tomography, positron
7		Positron Emission Tomography - Computed Tomography	positron emission tomography - computed tomography PET-CT computer assisted positron emission tomography positron emission computed tomography positron emission tomography computed tomography positron emission tomography, computer assisted positron-emission tomography and computed tomography
8		Neuroimaging/ Brain Imaging	neuroimaging brain imaging neural imaging neuro-imaging
9		Radionuclide imaging/ Radioisotope Scanning	radionuclide imaging scintiscanning gamma radiation scanning gamma ray scanning gamma scanning image, radio isotope isotope scanning radio isotope scanning radioisotope scanning radionuclide imaging radionuclide scanning scanning, gamma scanning, gamma radiation scanning, isotope scanning, radiation scanning, scinti scintillation scanning scintiscan
10		Multimodal Imaging/ Hybrid Imaging	multimodal imaging multi modal imaging hybrid imaging
11		Computed Tomography, X-Ray	computed tomography, x-ray computer assisted tomography CAT scan cat scanning computed tomographic scan computed tomography computed tomography scan computer tomography computerised axial tomography computerised tomography computerized axial tomography computerized tomography computerized tomography scan
Concept 1 Code/Search Strings		multiparametric imaging':ab,ti OR 'functional imaging':ab,ti OR 'molecular imaging':ab,ti OR 'single molecule imaging':ab,ti OR 'nuclear magnetic resonance imaging':ab,ti OR 'imaging, magnetization transfer':ab,ti OR 'magnetic resonance imaging':ab,ti OR 'magnetic resonance tomography':ab,ti OR 'magnetization transfer imaging':ab,ti OR 'mr imaging':ab,ti OR mri:ab,ti OR 'nmr imaging':ab,ti OR 'ma…		2347304
Concept 2: Glioblastoma Multiforme
Number	Concept	Key Words	Searched Terms =Emtree Terms and Synonyms	Results
1	Glioblastoma Multiforme	Glioblastoma Multiforme	glioblastoma anaplastic astrocytoma astrocytoma, anaplastic gliobastoma multiforme glioblastomas glyoblastoma malignant glioma
Code/Search Strings		glioblastoma:ab,ti OR 'anaplastic astrocytoma':ab,ti OR 'astrocytoma, anaplastic':ab,ti OR 'gliobastoma multiforme':ab,ti OR glioblastomas:ab,ti OR glyoblastoma:ab,ti OR 'malignant glioma':ab,ti OR 'glioblastoma'/exp OR 'anaplastic astrocytoma'/exp OR 'astrocytoma, anaplastic'/exp OR 'gliobastoma multiforme'/exp OR 'glioblastomas'/exp OR 'glyoblastoma'/exp OR 'malignant glioma'/exp		82966
Concept 3: Radiotherapy Planning
Number	Concept	Key Words	Searched Terms =Emtree Terms and Synonyms
1	Radiotherapy Planning	Radiotherapy/ Radiation Therapy	Radiotherapy Radiother* Radiation Therapy fractionated radiotherapy irradiation therapy radiation treatment radio* therapy radio* treatment radiology, therapeutic radiotreatment roentgen irradiation therapeutic; roentgen therapy roentgen treatment rontgen therapy therapy, irradiation therapy, radiation therapy, roentgen treatment, irradiation treatment, radiation treatment, roentgen x radiotherap…
2		Adjuvant Radiotherapy	adjuvant radiotherapy adjuvant radiother* radiother*, adjuvant
3		Radiotherapy, Computer-Assisted	computer assisted radiotherapy computer assisted radiother* computer-assisted radiother* radiother*, computer-assisted "gross tumour volume" GTV clinical target volume CTV biological target volume BTV
4		Dose Fractionation, Radiotherapy	dose fractionation, radiother* radiation dose fractionation dose fractionation dose fractionation radiation fractionation, dose radiother* dose escalation
5		Radiotherapy, Image-Guided	radiotherapy, image guided radiother*, image guided image guided radiother* image-guided radiother* image guided radiation therapy IGRT
Code/Search Strings				808445
Final search = Concept 1 AND Concept 2 AND Concept 3 AND Filter Date range and english and adults and humans		#1 AND #2 AND #3 AND [2011-2021]/py AND [humans]/lim AND ([adult]/lim OR [young adult]/lim OR [middle aged]/lim OR [aged]/lim OR [very elderly]/lim)		2568

## Sheet: Web of Science
Database	Web of Science
Database Provider	Clarivate Analytics
Thesaurus	Not specific, used thesaurus based on MeSH
Search Date	2021-01-22
Seach Complted By	John
Searched	Seached Title, Abstract & Keywords
Number	Concept	Key Words	Searched Terms =MeSH Terms and Synonyms
1	Functional Imaging	Functional Imaging/ Multiparametric Imaging	"functional imaging" "multiparametric imaging"
2		Molecular imaging	"molecular imaging" "single molecule imaging"
3		Magnetic Resonance Imaging	"nuclear magnetic resonance imaging" "imaging, magnetization transfer" "magnetic resonance imaging" "magnetic resonance tomography" "magnetization transfer imaging" "mr imaging" "MRI" "NMR imaging"
4		Magnetic resonance spectroscopic imaging	"nuclear magnetic resonance spectroscopy" "high field nmr" "magnetic resonance spectroscopy" "mnr spectroscopy" "MR spectroscopy" "nmr spectral analysis" "nmr spectral identification" "NMR spectrometry" "NMR spectroscopy" "nmr spectrum" "nuclear magnetic resonance spectral analysis" "nuclear magnetic resonance spectrometry" "nuclear magnetic resonance spectrum" "spectroscopy, nuclear magnetic res…
5		Single Photon Emission Computed Tomography	"single photon emission computed tomography" "computer assisted tomography, single photon emission" "emission computer tomography, single photon" "single photon emission computer tomography" "single-photon emission-computed tomography" "SPECT" "tomography, emission-computed, single-photon"
6		Positron Emission Tomography	"positron emission tomography" "PET" "p.e.t." "PET scan" "PET scanning" "positron emission tomographic scan" "positron emission tomographic scanning" "positron tomography" "positron-emission tomography" "tomography, positron"
7		Positron Emission Tomography - Computed Tomography	"positron emission tomography-computed tomography" "PET-CT" "computer assisted positron emission tomography" "positron emission computed tomography" "positron emission tomography computed tomography" "positron emission tomography, computer assisted" "positron-emission tomography and computed tomography"
8		Multimodal Imaging/ Hybrid Imaging	"multimodal imaging" "multi modal imaging" "Hybrid Imaging"
9		Neuroimaging/ Brain Imaging	"neuroimaging" "neural imaging" "neuro-imaging" "brain imaging"
10		Radionuclide imaging/ Radioisotope Scanning	"radionuclide imaging" "radioisotope scanning" "scintiscanning" "gamma radiation scanning" "gamma ray scanning" "gamma scanning" "image, radio isotope" "isotope scanning" " radiation scintillation" "radio isotope scanning" "radioisotope scanning" "radionuclide imaging" "radionuclide scanning" "scanning, gamma" "scanning, gamma radiation" "scanning, isotope" "scanning, radiation" "scanning, scinti…
11		Computed Tomography, X-Ray	"computed tomography, X-ray" "computer assisted tomography" "CAT scan" "cat scanning" "computed tomographic scan" "computed tomography" "computed tomography scan" "computer tomography" "computerised axial tomography" "computerised tomography" "computerized axial tomography" "computerized tomography" "computerized tomography scan"
Concept 1 Code/Search Strings		KP=("functional imaging" OR "multiparametric imaging" OR "molecular imaging" OR "single molecule imaging" OR "nuclear magnetic resonance imaging" OR "imaging, magnetization transfer" OR "magnetic resonance imaging" OR "magnetic resonance tomography" OR "magnetization transfer imaging" OR "mr imaging" OR "MRI" OR "NMR imaging" OR "nuclear magnetic resonance spectroscopy" OR "high field nmr" OR "ma…		1155643
Concept 2: Glioblastoma Multiforme
Number	Concept	Key Words	Searched Terms =MeSH Terms and Synonyms	Results
1	Glioblastoma Multiforme	Glioblastoma Multiforme	"glioblastoma" "anaplastic astrocytoma" "astrocytoma, anaplastic" "gliobastoma multiforme" "glioblastomas" "glyoblastoma" "malignant glioma"
Code/Search Strings		TI=("glioblastoma" OR "anaplastic astrocytoma" OR "astrocytoma, anaplastic" OR "gliobastoma multiforme" OR "glioblastomas" OR "glyoblastoma" OR "malignant glioma") Indexes=SCI-EXPANDED, SSCI, A&HCI, CPCI-S, CPCI-SSH, BKCI-S, BKCI-SSH, ESCI, CCR-EXPANDED, IC Timespan=All years AND AB=("glioblastoma" OR "anaplastic astrocytoma" OR "astrocytoma, anaplastic" OR "gliobastoma multiforme" OR "glioblasto…		65916
Concept 3: Radiotherapy Planning
Number	Concept	Key Words	Searched Terms =MeSH Terms and Synonyms
1	Radiotherapy Planning	Radiotherapy/ Radiation Therapy	"radiotherapy" "Radiother*" "radiation ther*" "irradiation ther*" "radiation treatment" "radio ther*" " radio treatment" "radiology, therapeutic" "radiotreatment" "roentgen irradiation" "therapeutic; roentgen ther*" " roentgen treatment" " rontgen ther*" "ther*, irradiation" "ther*, radiation" " ther*, roentgen" "treatment, irradiation" " treatment, radiation" " treatment, roentgen" " x radiother…
2		Adjuvant Radiotherapy	"adjuvant radiotherapy" "adjuvant radiother*" "radiother*, adjuvant"
3		Radiotherapy, Computer-Assisted	"computer assisted radiotherapy" "computer assisted radiother*" "computer-assisted radiother*" "radiother*, computer-assisted" "gross tumour volume" "GTV" "clinical target volume" "CTV" "biological target volume" "BTV"
4		Dose Fractionation, Radiotherapy	"dose fractionation, radiotherapy" "dose fractionation, radiother*" "radiation dose fractionation" "dose fractionation" "dose fractionation radiation" "fractionation, dose" "radiotherapy dose escalation" "fractionated radiothera*"
5		Radiotherapy, Image-Guided	"image guided radiotherapy" "image guided radiother*" "IGRT" "image guided radiation ther*" "image-guided radiother*" "radiother*, image guided" "radiother*, image-guided" "radiother* setup errors"
Code/Search Strings		TI=("radiotherapy" OR "Radiother*" OR "radiation ther*" OR "irradiation ther*" OR "radiation treatment" OR "radio ther*" OR " radio treatment" OR "radiology, therapeutic" OR "radiotreatment" OR "roentgen irradiation" OR "therapeutic; roentgen ther*" OR " roentgen treatment" OR " rontgen ther*" OR "ther*, irradiation" OR "ther*, radiation" OR " ther*, roentgen" OR "treatment, irradiation" OR " tre…		325193
Final search = Concept 1 AND Concept 2 AND Concept 3 AND Filter English AND Filter Date range=		#12 AND #11 AND #4 Refined by: PUBLICATION YEARS: ( 2021 OR 2013 OR 2020 OR 2012 OR 2019 OR 2011 OR 2018 OR 2017 OR 2016 OR 2015 OR 2014 ) AND LANGUAGES: ( ENGLISH ) Indexes=SCI-EXPANDED, SSCI, A&HCI, CPCI-S, CPCI-SSH, BKCI-S, BKCI-SSH, ESCI, CCR-EXPANDED, IC Timespan=All years		1291

## Sheet: AMED
Database	AMED
Database Provider	EBSCO
Thesaurus	AMED Thesaurus based on MeSH terms.
Search Date	2021-01-22
Seach Complted By	John
Searched	Seached Title, Abstract & Keywords
Number	Concept	Key Words	Searched Terms =MeSH Terms and Synonyms	Results
1	Functional Imaging	Functional Imaging/ Multiparametric Imaging	"Multiparametric Imaging" "Functional Imaging"
2		Molecular imaging	"Molecular imaging"
3		Magnetic Resonance Imaging	"Magnetic Resonance Imaging "
4		Magnetic resonance spectroscopic imaging	"Magnetic resonance spectroscopic imaging " "MRSI"
5		Single Photon Emission Computed Tomography	"Single Photon Emission Computed Tomography" "SPECT"
6		Positron Emission Tomography	positron emission tomography positron-emission tomography "Positron Emission Tomography" "PET"
7		Positron Emission Tomography - Computed Tomography	"Positron Emission Tomography - Computed Tomography " "PET-CT"
8		Multimodal Imaging/ Hybrid Imaging	"Multimodal Imaging" "Imaging, Multimodal" "Hybrid Imaging" "Imaging, Hybrid"
9		Neuroimaging/ Brain Imaging	"Neuroimaging" "Brain Imaging"
10		Radioisotope Scanning	"Radionuclide imaging" "Gamma Camera Imaging" "Radioisotope Scanning" "Scanning, Radioisotope" "Scintigraphy"
11		Computed Tomography, X-Ray	"Tomography, X-Ray Computed" "Computed X Ray Tomography" "Computerized Tomography, X Ray" "CAT Scan, X Ray" "CT Scan, X-Ray" "CT X Ray" "Tomography, X-Ray Computed" "Computed X Ray Tomography" "Computerized Tomography, X Ray" "Tomography, X-Ray Computerized" "Tomography, Xray Computed" "X-Ray Computer Assisted Tomography" "X-Ray Tomography, Computed"
Concept 1 Code/Search Strings	TI ( (Multiparametric Imaging) OR (Functional Imaging) OR (Molecular imaging) OR (Magnetic resonance spectroscopic imaging ) OR (MRSI) OR (Single Photon Emission Computed Tomography) OR (SPECT) OR (positron emission tomography) OR (positron-emission tomography ) OR (Positron Emission Tomography) OR (PET) OR (Positron Emission Tomography - Computed Tomography ) OR (PET-CT) OR (Multimodal Imaging) …			1352
	Concept	Key Words	Searched Terms =MeSH Terms and Synonyms	Results
1	Glioblastoma Multiforme	Glioblastoma Multiforme	"Glioblastoma Multiforme" "GBM" "Glioma" "Astrocytoma, Grade IV" "Giant Cell Glioblastoma"
Code/Search Strings	TI ( (Glioblastoma Multiforme) OR (GBM) OR (Glioma) OR (Astrocytoma, Grade IV) OR (Giant Cell Glioblastoma) ) OR AB ( (Glioblastoma Multiforme) OR (GBM) OR (Glioma) OR (Astrocytoma, Grade IV) OR (Giant Cell Glioblastoma) ) OR KW ( (Glioblastoma Multiforme) OR (GBM) OR (Glioma) OR (Astrocytoma, Grade IV) OR (Giant Cell Glioblastoma) )			96
	Concept	Key Words	Searched Terms =MeSH Terms and Synonyms	Results
	Radiotherapy Planning	Radiotherapy	"Radiotherapy" "Radiother*" "Radiation Therapy" "Radiation Therapy, Targeted" "Radiation Treatment" "Radiotherapy, Targeted" "Targeted Radiation Therapy" "Targeted Radiotherapy"
		Adjuvant Radiotherapy	"Adjuvant Radiotherapy" "Adjuvant Radiother*" "Radiother*, Adjuvant" "Adjuvant Radiother*" "Chemo, Radiother*" "Chemo, Radiation Ther*"
		Radiotherapy, Computer-Assisted	"Radiotherapy, Computer-Assisted" "Radiother*, Computer-Assisted" "Radiother* computer assisted" "Computer-Assisted Radiation Therapy" "Computer-Assisted Radiother*" "Radiation Therapy, Computer-Assisted" "Gross Tumour Volume" "GTV" "Clinical Target Volume" "CTV" "Biological Target Volume" "BTV"
		Dose Fractionation, Radiotherapy	"Dose Fractionation, Radiotherapy" "Dose Fractionation, Radiother*" "Radiation Dose Fractionation" "Radiother* Dose Fractionation" "Radiation Therapy Dose Fractionation" "radiother* dosage"
		Radiotherapy, Image-Guided	"Radiotherapy, Image-Guided" "Radiother*, Image-Guided" "Image-Guided Radiother*" "Image-Guided Radiation Therapy" "Radiother* Target Organ Alignment" "Target Organ Alignment, Radiother*"
Code/Search Strings	TI ( (Radiotherapy) OR (Radiother*) OR (Radiation Therapy) OR (Radiation Therapy, Targeted) OR (Radiation Treatment) OR (Radiotherapy, Targeted) OR (Targeted Radiation Therapy) OR (Targeted Radiotherapy) OR (Adjuvant Radiotherapy) OR (Adjuvant Radiother*) OR (Radiother*, Adjuvant) OR (Adjuvant Radiother*) OR (Chemo, Radiother*) OR (Chemo, Radiation Ther*) OR (Radiotherapy, Computer-Assisted) OR (…			1117
Final search = Concept 1 AND Concept 2 AND Concept 3 AND Filter English AND Filter Date range=		S1 AND S2 AND S3		0

## Sheet: Summary
Database	Number
PubMed	1768
CINAHL	456
Scopus	3092
Cochrane	109
Embase	2568
Web of Science	1291
AMED	0
Total	9284
Dublicates removed in covidence	3547	3 more duplicates found
Total - Duplicates	5737
